# Supplementary material for: Copy number variation of IL17RA gene and its association with the ankylosing spondylitis risk in Iranian patients: a case-control study
Source: BMC Med Genet. 2020 Jul 10;21:147. doi: 10.1186/s12881-020-01078-y (PMC7350761; doi:10.1186/s12881-020-01078-y)
Supplement: Supplementary file 1 — Additional file 1: Supplementary file 1(.xlsx). The data of mRNA expression and copy number of IL17RA in studied patients and controls. [file 12881_2020_1078_MOESM1_ESM.xlsx]

## Sheet: Copy number
ID	Sex	IL17RA Copy number	Race		ID	Sex	IL17RA Copy number	Race
CO-51	Male	1	Lor		AS-105	Male	1	Fars
CO-69	Male	1	Fars		AS-125	Male	1	Fars
CO-76	Female	1	Kord		AS-14	Female	1	Fars
CO-77	Male	1	Kord		AS-140	Male	1	Fars
CO-78	Male	1	Tork		AS-141	Male	1	Fars
CO-97	Male	1	Tork		AS-142	Male	1	Tork
CO-98	Male	1	Fars		AS-143	Male	1	Tork
CO-133	Male	1	Tork		AS-151	Male	1	Fars
CO-148	Male	1	Tork		AS-152	Female	1	Tork
CO-177	Male	1	Tork		AS-168	Male	1	Tork
CO-211	Male	1	Fars		AS-184	Male	1	Fars
CO-215	Male	1	Fars		AS-185	Male	1	Fars
CO-250	Male	1	Kord		AS-187	Male	1	Fars
CO-269	Male	1	Fars		AS-188	Female	1	Tork
CO-292	Female	1	Fars		AS-189	Male	1	Fars
CO-348	Male	1	Tork		AS-196	Male	1	Fars
CO-358	Male	1	Fars		AS-205	Male	1	Lor
CO-376	Male	1	Gilak		AS-212	Male	1	Tork
CO-391	Female	1	Fars		AS-213	Male	1	Fars
CO-583	Male	1	Gilak		AS-231	Male	1	Fars
CO-619	Male	1	Tork		AS-241	Male	1	Fars
CO-682	Male	1	Kord		AS-242	Male	1	Fars
CO-741	Male	1	Tork		AS-249	Female	1	Fars
CO-749	Male	1	Fars		AS-258	Male	1	Fars
CO-758	Male	1	Fars		AS-277	Male	1	Tork
CO-766	Male	1	Fars		AS-278	Male	1	Kord
CO-791	Male	1	Tork		AS-287	Male	1	Fars
CO-798	Male	1	Gilak		AS-31	Male	1	Tork
CO-1052	Male	1	Tork		AS-331	Male	1	Fars
CO-1091	Male	1	Kord		AS-336	Male	1
CO-1099	Male	1	Tork		AS-338	Male	1	Kord
CO-2	Male	2	Kord		AS-349	Male	1	Kord
CO-4	Male	2	Fars		AS-352	Male	1	Kord
CO-5	Male	2	Fars		AS-365	Male	1	Kord
CO-13	Male	2	Fars		AS-371	Male	1	Fars
CO-16	Male	2	Fars		AS-392	Male	1
CO-21	Male	2	Fars		AS-398	Male	1	Fars
CO-23	Female	2	Fars		AS-422	Male	1
CO-24	Male	2	Lor		AS-434	Male	1	Kord
CO-26	Male	2	Tork		AS-5	Male	1	Lor
CO-27	Male	2	Fars		AS-52	Male	1	Tork
CO-30	Female	2	Fars		AS-53	Male	1	Lor
CO-31	Female	2	Fars		AS-60	Female	1	Fars
CO-33	Male	2	Kord		AS-61	Male	1	Fars
CO-35	Male	2	Tork		AS-97	Female	1	Fars
CO-36	Male	2	Kord		AS-98	Male	1	Kord
CO-37	Male	2	Fars		AS-543	Male	1	Kord
CO-38	Male	2	Tork		AS-561	Male	1	Lor
CO-41	Male	2	Kord		AS-564	Male	1	Fars
CO-42	Male	2	Fars		AS-550	Female	1	Lor
CO-44	Male	2	Fars		AS-582	Male	1	Tork
CO-48	Female	2	Gilak		AS-584	Male	1	Fars
CO-49	Female	2	Fars		AS-587	Male	1	Kord
CO-50	Male	2	Fars		AS-332	Male	1	Fars
CO-52	Male	2	Fars		AS-589	Male	1	Fars
CO-53	Male	2	Tork		AS-590	Male	1	Kord
CO-54	Male	2	Tork		AS-595	Male	1	Fars
CO-56	Male	2	Fars		AS-309	Male	1	Fars
CO-57	Male	2	Tork		AS-13	Male	1	Tork
CO-59	Male	2	Tork		AS-601	Male	1	Lor
CO-60	Male	2	Fars		AS-609	Male	1	Gilak
CO-61	Male	2	Tork		AS-1	Male	2	Fars
CO-62	Male	2	Fars		AS-10	Male	2	Fars
CO-63	Male	2	Kord		AS-100	Male	2	Fars
CO-64	Male	2	Tork		AS-101	Male	2	Fars
CO-65	Male	2	Fars		AS-102	Male	2	Tork
CO-67	Male	2	Tork		AS-104	Male	2	Fars
CO-68	Male	2	Tork		AS-106	Female	2	Fars
CO-71	Male	2	Lor		AS-107	Male	2	Other
CO-79	Male	2	Fars		AS-108	Male	2	Fars
CO-80	Male	2	Kord		AS-11	Male	2	Fars
CO-82	Female	2	Fars		AS-110	Male	2	Tork
CO-83	Female	2	Tork		AS-111	Female	2	Fars
CO-84	Male	2	Tork		AS-112	Male	2	Other
CO-89	Male	2	Tork		AS-113	Male	2	Tork
CO-90	Male	2	Fars		AS-114	Male	2	Fars
CO-91	Male	2	Tork		AS-115	Female	2	Fars
CO-95	Male	2	Kord		AS-116	Female	2	Lor
CO-96	Male	2	Tork		AS-12	Male	2	Kord
CO-99	Male	2	Kord		AS-120	Male	2	Kord
CO-100	Male	2	Kord		AS-121	Male	2	Fars
CO-101	Male	2	Tork		AS-122	Male	2	Tork
CO-102	Male	2	Tork		AS-123	Male	2	Fars
CO-103	Male	2	Other		AS-124	Male	2	Fars
CO-104	Male	2	Tork		AS-126	Female	2	Fars
CO-105	Male	2	Tork		AS-127	Male	2	Fars
CO-106	Male	2	Kord		AS-128	Male	2	Kord
CO-107	Male	2	Kord		AS-129	Male	2	Other
CO-108	Male	2	Kord		AS-130	Male	2	Lor
CO-109	Male	2	Kord		AS-135	Male	2	Fars
CO-110	Male	2	Kord		AS-136	Female	2	Lor
CO-111	Male	2	Kord		AS-137	Male	2	Tork
CO-112	Male	2	Tork		AS-138	Male	2	Other
CO-113	Male	2	Tork		AS-139	Male	2	Tork
CO-114	Male	2	Gilak		AS-144	Male	2	Fars
CO-117	Male	2	Gilak		AS-145	Male	2	Fars
CO-118	Male	2	Tork		AS-146	Male	2	Tork
CO-119	Male	2	Kord		AS-147	Male	2	Tork
CO-120	Male	2	Kord		AS-148	Female	2	Fars
CO-121	Male	2	Tork		AS-15	Male	2	Fars
CO-122	Male	2	Lor		AS-150	Male	2	Fars
CO-123	Male	2	Fars		AS-153	Male	2	Tork
CO-124	Male	2	Tork		AS-154	Male	2	Fars
CO-126	Male	2	Tork		AS-155	Male	2	Fars
CO-127	Male	2	Kord		AS-156	Male	2	Tork
CO-128	Male	2	Gilak		AS-157	Male	2	Fars
CO-129	Male	2	Tork		AS-158	Female	2	Kord
CO-131	Male	2	Gilak		AS-159	Male	2	Tork
CO-132	Male	2	Fars		AS-16	Female	2	Fars
CO-134	Male	2	Tork		AS-160	Male	2	Lor
CO-135	Male	2	Tork		AS-161	Male	2	Fars
CO-136	Male	2	Fars		AS-162	Male	2	Other
CO-137	Male	2	Gilak		AS-163	Male	2	Tork
CO-138	Male	2	Kord		AS-164	Male	2	Fars
CO-139	Male	2	Kord		AS-165	Male	2	Fars
CO-140	Male	2	Fars		AS-166	Male	2	Tork
CO-141	Male	2	Tork		AS-167	Male	2	Fars
CO-142	Male	2	Tork		AS-17	Male	2	Tork
CO-146	Male	2	Fars		AS-170	Male	2	Other
CO-147	Male	2	Tork		AS-171	Male	2	Tork
CO-149	Male	2	Tork		AS-172	Male	2	Fars
CO-150	Male	2	Fars		AS-173	Male	2	Fars
CO-151	Male	2	Tork		AS-174	Male	2	Tork
CO-153	Male	2	Tork		AS-175	Male	2	Other
CO-154	Male	2	Fars		AS-176	Female	2	Tork
CO-157	Male	2	Fars		AS-177	Male	2	Fars
CO-158	Male	2	Gilak		AS-178	Female	2	Fars
CO-159	Male	2	Fars		AS-179	Male	2	Tork
CO-160	Male	2	Fars		AS-18	Female	2	Tork
CO-162	Male	2	Tork		AS-180	Male	2	Fars
CO-164	Female	2	Tork		AS-181	Female	2	Fars
CO-167	Male	2	Lor		AS-182	Male	2	Fars
CO-168	Male	2	Tork		AS-183	Male	2	Lor
CO-169	Male	2	Lor		AS-186	Female	2	Fars
CO-170	Male	2	Lor		AS-19	Male	2	Fars
CO-171	Female	2	Tork		AS-190	Female	2	Fars
CO-172	Male	2	Tork		AS-191	Male	2	Fars
CO-174	Male	2	Lor		AS-192	Male	2	Lor
CO-175	Male	2	Gilak		AS-193	Male	2	Other
CO-176	Female	2	Fars		AS-194	Female	2	Fars
CO-178	Male	2	Tork		AS-197	Female	2	Tork
CO-179	Male	2	Kord		AS-199	Male	2	Lor
CO-180	Male	2	Kord		AS-2	Male	2	Fars
CO-181	Male	2	Fars		AS-20	Female	2	Tork
CO-183	Male	2	Kord		AS-200	Male	2	Fars
CO-184	Male	2	Tork		AS-202	Male	2	Tork
CO-185	Male	2	Fars		AS-203	Male	2	Tork
CO-186	Female	2	Fars		AS-204	Male	2	Fars
CO-187	Male	2	Lor		AS-206	Male	2	Lor
CO-190	Male	2	Tork		AS-207	Male	2	Tork
CO-196	Male	2	Gilak		AS-208	Male	2	Tork
CO-198	Male	2	Tork		AS-209	Male	2	Lor
CO-199	Male	2	Lor		AS-21	Female	2	Tork
CO-200	Male	2	Fars		AS-211	Male	2	Lor
CO-201	Male	2	Tork		AS-215	Male	2	Fars
CO-202	Male	2	Kord		AS-216	Male	2	Fars
CO-204	Male	2	Gilak		AS-219	Male	2	Fars
CO-205	Male	2	Gilak		AS-22	Male	2	Tork
CO-208	Male	2	Fars		AS-220	Male	2	Lor
CO-210	Male	2	Fars		AS-221	Female	2	Fars
CO-212	Male	2	Fars		AS-222	Male	2	Tork
CO-213	Female	2	Fars		AS-223	Female	2	Tork
CO-214	Male	2	Tork		AS-224	Male	2	Fars
CO-216	Male	2	Gilak		AS-225	Male	2	Fars
CO-217	Male	2	Kord		AS-226	Female	2	Lor
CO-219	Male	2	Tork		AS-227	Male	2	Fars
CO-220	Male	2	Kord		AS-228	Male	2	Tork
CO-221	Male	2	Gilak		AS-229	Male	2	Fars
CO-222	Female	2	Fars		AS-23	Male	2	Fars
CO-224	Male	2	Gilak		AS-230	Female	2	Fars
CO-225	Female	2	Kord		AS-232	Male	2	Tork
CO-227	Male	2	Tork		AS-234	Male	2	Tork
CO-229	Male	2	Fars		AS-235	Male	2	Fars
CO-230	Male	2	Gilak		AS-236	Male	2	Tork
CO-231	Female	2	Fars		AS-237	Female	2	Kord
CO-232	Male	2	Tork		AS-238	Male	2	Lor
CO-233	Female	2	Tork		AS-239	Female	2	Fars
CO-235	Female	2	Tork		AS-24	Male	2	Kord
CO-238	Female	2	Tork		AS-240	Male	2	Fars
CO-240	Male	2	Tork		AS-243	Male	2	Tork
CO-241	Male	2	Tork		AS-245	Male	2	Tork
CO-243	Male	2	Tork		AS-246	Male	2	Fars
CO-244	Female	2	Gilak		AS-248	Female	2	Fars
CO-245	Female	2	Gilak		AS-25	Female	2	Fars
CO-246	Male	2	Lor		AS-250	Female	2	Tork
CO-247	Male	2	Fars		AS-251	Male	2	Tork
CO-249	Female	2	Lor		AS-256	Female	2	Fars
CO-251	Male	2	Tork		AS-257	Male	2	Kord
CO-252	Male	2	Kord		AS-259	Male	2	Fars
CO-255	Male	2	Kord		AS-26	Male	2	Fars
CO-259	Male	2	Fars		AS-260	Male	2	Fars
CO-260	Male	2	Fars		AS-262	Male	2	Lor
CO-263	Male	2	Fars		AS-263	Male	2	Tork
CO-272	Male	2	Tork		AS-264	Female	2	Fars
CO-280	Male	2	Fars		AS-265	Female	2	Tork
CO-281	Male	2	Fars		AS-266	Male	2	Tork
CO-282	Male	2	Kord		AS-267	Male	2	Fars
CO-284	Male	2	Fars		AS-271	Male	2	Fars
CO-288	Male	2	Kord		AS-272	Male	2	Fars
CO-290	Female	2	Fars		AS-273	Male	2	Tork
CO-291	Female	2	Tork		AS-274	Male	2	Fars
CO-295	Male	2	Fars		AS-275	Male	2	Tork
CO-297	Female	2	Other		AS-276	Male	2	Fars
CO-299	Male	2	Fars		AS-279	Female	2	Tork
CO-301	Female	2	Tork		AS-28	Male	2	Tork
CO-303	Male	2	Tork		AS-280	Female	2	Kord
CO-305	Female	2	Fars		AS-281	Male	2	Fars
CO-307	Female	2			AS-282	Female	2	Tork
CO-308	Male	2	Fars		AS-283	Male	2	Fars
CO-309	Female	2	Fars		AS-285	Male	2	Other
CO-311	Female	2	Fars		AS-286	Female	2	Kord
CO-312	Female	2	Fars		AS-288	Male	2	Other
CO-314	Male	2	Fars		AS-289	Male	2	Tork
CO-315	Female	2	Tork		AS-29	Male	2	Tork
CO-316	Female	2			AS-290	Male	2	Fars
CO-317	Male	2	Fars		AS-291	Male	2	Lor
CO-318	Male	2	Fars		AS-293	Male	2	Fars
CO-319	Male	2	Kord		AS-294	Male	2	Fars
CO-320	Male	2	Tork		AS-296	Male	2	Fars
CO-321	Female	2	Fars		AS-297	Male	2	Tork
CO-322	Female	2	Fars		AS-298	Male	2	Tork
CO-323	Male	2	Fars		AS-3	Male	2	Fars
CO-324	Male	2	Fars		AS-30	Male	2	Tork
CO-327	Male	2	Fars		AS-300	Male	2	Lor
CO-328	Male	2	Fars		AS-301	Male	2	Kord
CO-340	Male	2	Fars		AS-306	Male	2	Fars
CO-342	Male	2	Kord		AS-310	Male	2	Fars
CO-343	Male	2	Fars		AS-311	Male	2	Tork
CO-344	Male	2	Fars		AS-312	Male	2	Fars
CO-346	Male	2	Tork		AS-313	Male	2	Fars
CO-349	Male	2	Fars		AS-316	Male	2	Tork
CO-351	Female	2	Gilak		AS-317	Male	2	Lor
CO-353	Male	2	Fars		AS-318	Male	2	Fars
CO-354	Male	2	Fars		AS-319	Male	2	Kord
CO-355	Male	2	Fars		AS-32	Male	2	Tork
CO-357	Male	2	Fars		AS-320	Male	2	Kord
CO-359	Male	2	Kord		AS-321	Male	2	Kord
CO-365	Male	2	Fars		AS-322	Male	2	Kord
CO-366	Male	2	Tork		AS-323	Male	2	Other
CO-371	Male	2			AS-33	Male	2	Fars
CO-373	Female	2	Fars		AS-330	Male	2	Tork
CO-384	Female	2	Tork		AS-333	Male	2	Kord
CO-386	Female	2	Other		AS-334	Male	2	Lor
CO-388	Female	2	Fars		AS-335	Male	2	Tork
CO-389	Female	2	Kord		AS-337	Male	2	Kord
CO-390	Female	2	Fars		AS-340	Male	2	Fars
CO-392	Female	2	Fars		AS-341	Male	2	Tork
CO-393	Female	2	Lor		AS-344	Male	2	Tork
CO-394	Female	2	Fars		AS-346	Male	2	Tork
CO-395	Female	2	Fars		AS-348	Male	2	Fars
CO-396	Female	2	Fars		AS-350	Male	2	Other
CO-399	Male	2	Fars		AS-354	Male	2	Kord
CO-401	Male	2	Mazani		AS-355	Male	2	Tork
CO-403	Female	2	Fars		AS-356	Male	2	Fars
CO-405	Female	2	Fars		AS-358	Male	2	Fars
CO-412	Male	2	Fars		AS-36	Male	2	Kord
CO-447	Male	2	Gilak		AS-360	Male	2	Fars
CO-527	Male	2	Tork		AS-361	Male	2	Fars
CO-569	Male	2	Tork		AS-362	Male	2	Other
CO-582	Male	2	Fars		AS-363	Male	2	Kord
CO-586	Female	2	Tork		AS-364	Male	2	Fars
CO-587	Female	2	Lor		AS-366	Male	2	Fars
CO-589	Male	2	Gilak		AS-367	Male	2	Fars
CO-598	Male	2	Tork		AS-368	Male	2	Fars
CO-605	Male	2	Tork		AS-37	Male	2	Fars
CO-607	Male	2	Tork		AS-370	Male	2
CO-608	Male	2	Fars		AS-372	Male	2
CO-609	Male	2	Gilak		AS-373	Male	2
CO-610	Male	2	Fars		AS-374	Male	2	Fars
CO-628	Male	2	Tork		AS-376	Male	2
CO-629	Male	2	Tork		AS-377	Male	2
CO-630	Male	2	Fars		AS-378	Male	2
CO-664	Male	2	Tork		AS-379	Male	2
CO-677	Male	2	Tork		AS-38	Male	2	Fars
CO-678	Male	2	Fars		AS-381	Male	2
CO-688	Male	2	Tork		AS-383	Male	2
CO-691	Male	2	Kord		AS-384	Male	2
CO-697	Male	2	Fars		AS-386	Male	2
CO-698	Male	2	Fars		AS-387	Male	2
CO-701	Male	2	Fars		AS-39	Male	2	Tork
CO-704	Male	2	Fars		AS-391	Male	2
CO-705	Male	2	Fars		AS-394	Male	2	Tork
CO-706	Male	2	Tork		AS-395	Male	2	Tork
CO-707	Male	2	Fars		AS-396	Male	2	Fars
CO-708	Male	2	Fars		AS-397	Male	2	Tork
CO-709	Male	2	Tork		AS-399	Male	2	Lor
CO-710	Male	2	Fars		AS-4	Male	2	Fars
CO-711	Male	2	Fars		AS-40	Male	2	Fars
CO-712	Male	2	Fars		AS-400	Male	2	Fars
CO-715	Male	2	Tork		AS-405	Male	2	Fars
CO-716	Male	2	Fars		AS-407	Male	2	Lor
CO-717	Male	2	Tork		AS-408	Male	2	Fars
CO-718	Male	2	Fars		AS-409	Male	2	Fars
CO-719	Male	2	Fars		AS-41	Male	2	Tork
CO-720	Male	2	Fars		AS-410	Male	2	Tork
CO-721	Male	2	Tork		AS-411	Male	2	Lor
CO-722	Male	2	Tork		AS-413	Male	2	Lor
CO-723	Male	2	Fars		AS-414	Male	2	Kord
CO-725	Male	2	Gilak		AS-415	Male	2	Kord
CO-726	Male	2	Fars		AS-416	Male	2	Tork
CO-727	Male	2	Fars		AS-418	Male	2	Fars
CO-728	Male	2	Tork		AS-419	Male	2	Tork
CO-729	Male	2	Fars		AS-421	Male	2
CO-730	Male	2	Fars		AS-423	Male	2	Lor
CO-732	Male	2	Tork		AS-425	Male	2	Fars
CO-733	Male	2	Tork		AS-426	Male	2	Fars
CO-734	Male	2	Tork		AS-427	Female	2
CO-735	Male	2	Fars		AS-428	Male	2	Tork
CO-736	Male	2	Fars		AS-429	Male	2	Fars
CO-737	Male	2	Fars		AS-43	Male	2	Tork
CO-738	Male	2	Fars		AS-430	Male	2	Fars
CO-740	Male	2	Fars		AS-432	Male	2	Fars
CO-742	Male	2	Fars		AS-436	Male	2	Other
CO-743	Male	2	Tork		AS-437	Male	2	Tork
CO-744	Male	2	Lor		AS-438	Male	2	Fars
CO-745	Male	2	Other		AS-44	Male	2	Tork
CO-746	Male	2	Fars		AS-445	Male	2	Fars
CO-747	Male	2	Tork		AS-447	Male	2	Tork
CO-750	Male	2	Fars		AS-448	Male	2	Fars
CO-751	Male	2	Tork		AS-45	Male	2	Fars
CO-752	Male	2	Fars		AS-457	Male	2	Other
CO-753	Male	2	Tork		AS-458	Male	2	Lor
CO-754	Male	2	Kord		AS-46	Male	2	Tork
CO-755	Male	2	Tork		AS-460	Male	2	Fars
CO-756	Male	2	Fars		AS-461	Male	2	Fars
CO-757	Male	2	Fars		AS-464	Male	2	Fars
CO-759	Male	2	Fars		AS-466	Male	2	Fars
CO-760	Male	2	Fars		AS-48	Male	2	Tork
CO-761	Male	2	Tork		AS-49	Male	2	Tork
CO-762	Male	2	Fars		AS-50	Male	2	Fars
CO-763	Male	2	Tork		AS-51	Male	2	Fars
CO-764	Male	2	Fars		AS-54	Male	2	Tork
CO-765	Male	2	Fars		AS-55	Female	2	Tork
CO-767	Male	2	Fars		AS-56	Male	2	Fars
CO-768	Male	2	Tork		AS-57	Male	2	Kord
CO-770	Male	2	Fars		AS-58	Male	2	Tork
CO-771	Male	2	Kord		AS-59	Male	2	Tork
CO-772	Male	2	Fars		AS-6	Male	2	Fars
CO-773	Male	2	Kord		AS-62	Male	2	Tork
CO-774	Male	2	Tork		AS-64	Female	2	Lor
CO-775	Male	2	Fars		AS-65	Male	2	Tork
CO-776	Male	2	Fars		AS-66	Male	2	Fars
CO-780	Male	2	Other		AS-67	Female	2	Fars
CO-781	Male	2	Fars		AS-68	Female	2	Kord
CO-782	Male	2	Tork		AS-69	Male	2	Fars
CO-783	Male	2	Fars		AS-7	Male	2	Kord
CO-784	Male	2	Tork		AS-70	Male	2	Fars
CO-785	Male	2	Fars		AS-71	Male	2	Fars
CO-786	Male	2	Tork		AS-72	Male	2	Fars
CO-788	Male	2	Fars		AS-73	Male	2	Fars
CO-789	Male	2	Tork		AS-75	Female	2	Fars
CO-790	Male	2	Fars		AS-76	Male	2	Tork
CO-792	Male	2	Tork		AS-77	Male	2	Fars
CO-793	Male	2	Fars		AS-78	Male	2	Fars
CO-794	Male	2	Fars		AS-79	Male	2	Tork
CO-795	Male	2	Fars		AS-8	Male	2	Tork
CO-796	Male	2	Tork		AS-80	Female	2	Tork
CO-797	Male	2	Gilak		AS-81	Male	2	Tork
CO-799	Male	2	Fars		AS-82	Female	2	Other
CO-800	Male	2	Tork		AS-83	Male	2	Other
CO-801	Male	2	Fars		AS-84	Male	2	Kord
CO-802	Male	2	Tork		AS-85	Female	2	Tork
CO-803	Male	2	Tork		AS-86	Male	2	Tork
CO-804	Male	2	Fars		AS-87	Male	2	Fars
CO-805	Male	2	Tork		AS-88	Male	2	Fars
CO-806	Male	2	Fars		AS-89	Female	2	Fars
CO-807	Male	2	Fars		AS-9	Female	2	Tork
CO-808	Male	2	Fars		AS-90	Female	2	Tork
CO-809	Male	2	Tork		AS-91	Male	2	Tork
CO-810	Male	2	Tork		AS-92	Female	2	Fars
CO-811	Male	2	Tork		AS-93	Male	2	Fars
CO-812	Male	2	Fars		AS-94	Male	2	Fars
CO-34	Male	2	Tork		AS-95	Male	2	Fars
CO-207	Male	2	Tork		AS-96	Male	2	Fars
CO-209	Male	2	Gilak		AS-544	Male	2	Fars
CO-242	Male	2	Kord		AS-531	Male	2	Lor
CO-283	Male	2	Fars		AS-551	Male	2	Tork
CO-286	Male	2	Kord		AS-553	Male	2	Lor
CO-293	Male	2	Kord		AS-557	Male	2	Lor
CO-294	Male	2	Fars		AS-558	Male	2	Fars
CO-296	Male	2	Kord		AS-559	Female	2	Tork
CO-313	Male	2	Fars		AS-560	Male	2	Fars
CO-1032	Male	2	Fars		AS-562	Male	2	Lor
CO-1034	Male	2	Tork		AS-563	Male	2	Tork
CO-1039	Male	2	Fars		AS-565	Male	2	Fars
CO-1047	Male	2	Fars		AS-567	Male	2	Tork
CO-1048	Male	2	Fars		AS-568	Male	2	Fars
CO-1050	Male	2	Tork		AS-569	Male	2	Tork
CO-1051	Male	2	Lor		AS-570	Male	2	Fars
CO-1053	Male	2	Fars		AS-574	Male	2	Fars
CO-1054	Male	2	Kord		AS-575	Female	2	Tork
CO-1055	Male	2	Gilak		AS-577	Male	2	Tork
CO-1057	Male	2	Tork		AS-578	Male	2	Fars
CO-1059	Male	2	Fars		AS-579	Male	2	Tork
CO-1063	Male	2	Gilak		AS-529	Male	2	Tork
CO-1065	Male	2	Fars		AS-597	Male	2	Tork
CO-1066	Male	2	Fars		AS-598	Female	2	Kord
CO-1067	Male	2	Fars		AS-599	Male	2	Fars
CO-1068	Male	2	Tork		AS-600	Male	2	Tork
CO-1069	Male	2	Tork		AS-503	Male	2	Fars
CO-1079	Male	2	Tork		AS-602	Male	2	Fars
CO-1081	Male	2	Lor		AS-604	Male	2	Tork
CO-1082	Male	2	Tork		AS-606	Male	2	Fars
CO-1083	Male	2	Fars		AS-610	Male	2	Kord
CO-1084	Male	2	Fars		AS-613	Male	2	Lor
CO-1086	Male	2	Lor		AS-614	Female	2	Fars
CO-1090	Female	2	Gilak		AS-617	Male	2	Fars
CO-1092	Male	2	Gilak		AS-103	Male	3	Fars
CO-1093	Male	2	Fars		AS-109	Male	3	Tork
CO-1094	Male	2	Lor		AS-117	Male	3	Fars
CO-1095	Male	2	Fars		AS-118	Female	3	Fars
CO-1096	Female	2	Fars		AS-119	Female	3	Tork
CO-1098	Male	2	Tork		AS-131	Male	3	Tork
CO-1100	Female	2	Tork		AS-132	Male	3	Lor
CO-1101	Female	2	Fars		AS-133	Female	3	Kord
CO-1105	Male	2	Tork		AS-134	Female	3	Fars
CO-19	Male	3	Fars		AS-169	Male	3	Tork
CO-55	Male	3	Tork		AS-195	Male	3	Fars
CO-115	Male	3	Gilak		AS-198	Male	3	Tork
CO-143	Male	3	Tork		AS-201	Male	3	Fars
CO-144	Male	3	Tork		AS-210	Male	3	Fars
CO-145	Male	3	Tork		AS-214	Male	3	Fars
CO-156	Male	3	Fars		AS-217	Male	3	Fars
CO-161	Male	3	Kord		AS-218	Male	3	Fars
CO-165	Male	3	Fars		AS-233	Male	3	Tork
CO-166	Male	3	Fars		AS-244	Male	3	Tork
CO-182	Male	3	Tork		AS-247	Male	3	Tork
CO-197	Male	3	Tork		AS-252	Male	3	Tork
CO-203	Male	3	Fars		AS-253	Female	3	Fars
CO-223	Female	3	Tork		AS-254	Male	3	Fars
CO-236	Female	3	Tork		AS-255	Male	3	Fars
CO-248	Male	3	Kord		AS-261	Male	3	Fars
CO-302	Male	3	Fars		AS-268	Female	3	Lor
CO-332	Male	3	Gilak		AS-27	Male	3	Fars
CO-362	Female	3			AS-270	Male	3	Fars
CO-364	Male	3	Fars		AS-284	Male	3	Fars
CO-370	Male	3	Fars		AS-303	Male	3	Tork
CO-372	Female	3	Kord		AS-305	Male	3	Fars
CO-383	Female	3	Tork		AS-314	Male	3	Fars
CO-387	Female	3	Mazani		AS-324	Male	3	Tork
CO-404	Female	3	Fars		AS-327	Male	3	Lor
CO-693	Male	3	Fars		AS-328	Male	3	Tork
CO-700	Male	3	Fars		AS-34	Male	3	Fars
CO-769	Male	3	Fars		AS-359	Male	3	Tork
CO-778	Male	3	Kord		AS-382	Male	3
CO-779	Male	3	Tork		AS-42	Male	3	Fars
CO-787	Male	3	Fars		AS-441	Male	3	Fars
CO-289	Male	3	Tork		AS-459	Male	3	Fars
CO-1035	Male	3	Fars		AS-63	Male	3	Fars
CO-1037	Male	3	Tork		AS-74	Male	3	Lor
					AS-99	Male	3	Fars
					AS-555	Male	3	Tork
					AS-269	Male	4	Fars
					AS-47	Female	4	Kord
					AS-351	Male	2

## Sheet: Expression
ID	IL17RA Expression	CN	Sex
CO-34	3.8259	2	male
CO-1032	6.1296	2	male
CO-1035	9.068	2	male
CO-1037	18.7106	2	male
CO-1039	7.8668	2	male
CO-1047	6.8248	2	male
CO-1048	5.4482	2	male
CO-1050	7.5464	2	male
CO-1051	4.9788	2	male
CO-1052	8.1443	2	male
CO-1053	8.7288	2	male
CO-1054	9.6852	2	male
CO-1055	9.4204	2	male
CO-1057	20.3335	2	male
CO-1059	19.1038	2	male
CO-1063	10.3087	2	male
CO-1065	8.9742	2	male
CO-1066	6.0872	2	male
CO-1067	5.0483	2	male
CO-1068	4.6453	2	male
CO-1069	15.4099	2	male
CO-1079	14.7822	2	male
CO-1081	3.8525	2	male
CO-1082	7.9767	2	male
CO-1083	7.9216	2	male
CO-1084	9.4204	2	male
CO-1086	8.1443	2	male
CO-1090	6.0872	2	female
CO-1091	8.9122	1	male
CO-1092	4.6453	2	male
CO-1094	7.5989	2	male
CO-1095	9.9575	2	male
CO-1096	10.3087	2	female
CO-1098	6.7075	2	male
CO-1099	8.3732	1	male
CO-1101	7.189	2	female
CO-1105	4.6133	2	male
CO-207	8.6685	2	male
CO-209	18.3255	2	male
CO-242	13.2304	2	male
CO-283	11.4382	2	male
CO-286	8.4315	2	male
CO-289	20.193	2	male
CO-293	17.2173	2	male
CO-294	13.697	2	male
CO-296	14.885	2	male
CO-313	15.7337	2	male
CO-1100	10.9722	2	female
CO-1035	9.9575	3	male
CO-1037	20.4749	3	male
CO-215	14.2786	1	male
CO-289	9.7526	3	male
CO-1052	7.1393	1	male
AS-543	16.8629	1	male
AS-544	9.068	2	male
AS-531	25.5594	2	male
AS-551	21.9445	2	male
AS-553	20.7607	2	male
AS-555	15.0928	2	male
AS-557	28.135	2	male
AS-558	23.5195	2	male
AS-559	22.4056	2	female
AS-560	20.7607	2	male
AS-561	12.5167	2	male
AS-562	9.3553	2	male
AS-563	11.9239	2	male
AS-564	10.7464	2	male
AS-565	10.5985	2	male
AS-567	4.3644	2	male
AS-568	9.1628	2	male
AS-569	10.6722	2	male
AS-570	11.7597	2	male
AS-550	5.4482	1	female
AS-574	10.9722	2	male
AS-575	8.3732	2	female
AS-577	18.199	2	male
AS-578	5.7191	2	male
AS-579	7.7049	2	male
AS-582	19.2366	2	male
AS-584	7.7049	2	male
AS-587	10.9722	1	male
AS-332	12.2591	1	male
AS-589	9.1628	2	male
AS-590	5.8799	1	male
AS-529	3.6447	2	male
AS-595	11.4382	1	male
AS-597	7.4943	2	male
AS-598	9.4204	2	female
AS-599	9.5519	2	male
AS-309	13.139	2	male
AS-13	12.6038	2	male
AS-600	11.4382	2	male
AS-503	11.0485	2	male
AS-601	11.4382	1	male
AS-602	9.4859	2	male
AS-604	5.7191	2	male
AS-606	26.54	2	male
AS-609	8.5492	1	male
AS-610	4.0721	2	male
AS-613	10.3804	2	male
AS-614	9.3553	2	female
AS-617	14.3779	2	male
AS-5	12.5167	1	male
AS-61	11.8415	1	male
AS-213	14.9885	1	male
AS-241	14.3779	1	male
AS-210	18.453	3	male
AS-217	19.1038	3	male
AS-233	10.8964	3	male
AS-269	9.6852	4	male
AS-255	18.3255	3	male
AS-98	5.962	1	male
AS-422	7.041	1	male
AS-434	11.2807	1	male
AS-441	18.453	3	male
AS-349	13.4151	1	male
AS-352	7.7585	1	male
AS-392	4.4253	1	male
AS-359	10.3804	3	male
AS-382	3.3076	3	male
AS-309	3.0861	1	male
